# Supplementary material for: An Easy Approach to Calculating Estimated Energy Requirements
Source: Prev Chronic Dis. 2006 Sep 15;3(4):A129. (PMC1784117)
Supplement: Supplementary file 1 [file 06_0034_01.xls]

## Sheet: M&F,active
	Table. Template for Calculation of Estimated Energy Requirements for an Active Man and Woman
	Man	Age (y)	Weight (kg)	Height (m)	BEE (kcal)	Activity1	Duration (min)2	METs	ΔPAL3	PAL	PA	TEE (kcal)
		30	70	1.77	1695.23	Household tasks, moderate effort	25	3.5	0.057709
						Light activity while sitting	120	1.5	0.0554006
						Loading/unloading car	5	3	0.00923344
						Mopping	10	3.5	0.0230836
						Raking lawn	10	4	0.0277003
						Taking out trash	5	3	0.00923344
						Vacuuming	10	3.5	0.0230836
						Walking the dog	15	3	0.0277003
						Walking from house to car or bus	20	2.5	0.0277003
						Watering the plants	12	2.5	0.0166202
						Mowing lawn (power mower)	30	4.5	0.0969511
						Cycling (moderately)	25	5.7	0.108493
						Tennis (doubles)	60	5	0.221602	1.80451	1.27	2965.47
	Woman	Age (y)	Weight (kg)	Height (m)	BEE (kcal)	Activity1	Duration (min)2	METs	ΔPAL3	PAL	PA	TEE (kcal)
		30	54	1.63	1285.74	Household tasks, moderate effort	25	3.5	0.0586965
						Light activity while sitting	120	1.5	0.0563487
						Loading/unloading car	5	3	0.00939144
						Mopping	10	3.5	0.0234786
						Raking lawn	10	4	0.0281743
						Taking out trash	5	3	0.00939144
						Vacuuming	10	3.5	0.0234786
						Walking the dog	15	3	0.0281743
						Walking from house to car or bus	20	2.5	0.0281743
						Watering the plants	12	2.5	0.0169046
						Mowing lawn (power mower)	30	4.5	0.0986101
						Cycling (moderately)	25	5.7	0.110349
						Tennis (doubles)	60	5	0.225395	1.81657	1.27	2282.94
	BEE indicates basal energy expenditure; METs, metabolic equivalents; PAL, physical activity level; PA, physical activity coefficient; TEE, total energy expenditure.
1	Activity: activities performed in the past 24 hours
2	Duration: length of each activity performed
3	ΔPAL: physical activity impacts on energy expenditure
